# Supplementary material for: Transcription Factor EB (TFEB) Expression and Localization in the Third-Trimester Placenta
Source: Int J Mol Sci. 2025 Oct 22;26(21):10294. doi: 10.3390/ijms262110294 (PMC12608947; doi:10.3390/ijms262110294)
Supplement: Supplementary file 1 [file ijms-26-10294-s001.zip]

Archive with 1 entries (1 files):
- ijms-3934165-supplementary.xlsx
