# Supplementary material for: Transcription Factor EB (TFEB) Expression and Localization in the Third-Trimester Placenta
Source: Int J Mol Sci. 2025 Oct 22;26(21):10294. doi: 10.3390/ijms262110294 (PMC12608947; doi:10.3390/ijms262110294)
Supplement: Supplementary file 1 [file ijms-26-10294-s001.zip › ijms-3934165-supplementary.xlsx]

## Sheet: Sheet1
isto	clinical_diagnosis	ph_arterioso	be_arterioso	peso_nascita	peso_placentare	ratio_peso_fetale_peso_placentare_pwr	indice_apgar_1	indice_apgar_5	tfeb_bethyl_ctb	tfeb_bethyl_stb	tfeb_bethyl_tbe	tfeb_bethyl_stem_villi_vessel	tfeb_bethyl_syncityal_knots	tfeb_bethyl_villi_vessel	tfeb_sc_ctb	tfeb_sc_stb	tfeb_sc_tbe	tfeb_sc_syncytial_knots	tfeb_sc_stem_villi_vessel	tfeb_sc_ville_vessel	pato
22-000558	PE	7.3	0.6	2580	420	6.14286	10	10	1	0	0	0	0	0	1	0	0	0	0	0	mvm
22-001634	PE	7.29	-2.2999999999999998	2550	325	7.84615	10	10	1	0	0	0	0	0	1	0	0	0	0	0	mvm
22-002445	PE	7.22	-1.7	3070	440	6.97727	10	10	1	0	0	0	0	0	1	0	0	0	0	0	mvm
22-011389	PE	7.4	1.4	2110	210	10.0476	9	10	1	0	0	0	0	0	1	0	0	0	0	0	mvm
23-010594	PE	7.40	2.9	2590	342	7.5731	8	9	1	0	0	0	0	0	1	0	0	0	0	0	mvm
23-008893	PE	7.35	2.4	2510	362	6.9337	10	10	1	0	0	1	0	1	1	1	0	0	1	0	mvm
23-008715	PE	7.07	-10	2860	470	6.08511	7	8	1	0	0	1	0	0	1	0	0	0	0	0	mvm
24-003849	PE	7.38	0.0	1500	250	6	6	8	1	0	0	1	0	0	1	1	0	0	0	0	mvm
24-003109	PE	7.33	-0.5	2130	302	7.05298	10	10	1	0	0	0	0	0	1	0	0	0	0	0	mvm
24-002803	DG	7.21	-3.5	3000	410	7.31707	9	10	1	0	0	1	0	1	1	0	0	0	0	0	mixed
22-000299	DG	7.19	-10.6	3360	425	7.90588	9	10	1	1	0	1	0	0	1	0	0	0	0	0	mvm
22-001216	DG	7.23	-2.2000000000000002	2100	250	8.4	9	10	1	1	0	1	1	1	1	0	0	0	0	0	dvm
22-008822	DG	7.33	-5.0999999999999996	3170	290	10.931	9	7	1	0	0	1	0	1	1	0	0	0	0	0	mixed
22-011012	DG	7.36	4.8	2530	450	5.62222	9	10	1	0	0	1	0	0	1	0	0	0	0	0	mixed
24-005322	DG	7.18	-7.1	2900	349	8.30946	9	9	1	0	0	0	0	0	1	0	0	0	0	0	mvm
24-002938	DG	7.17	-5.2	3650	431	8.46868	6	9	1	1	0	1	0	1	1	0	0	0	1	1	mvm+fvm
24-006600	DG	7.3	-2	3345	464	7.20905	9	10	1	0	0	1	1	0	1	0	0	0	0	0	mixed
